# Supplementary material for: Experimental and Modelling Study of Controlled Release from Dextran-Based Cryogels
Source: Pharmaceutics. 2024 Sep 27;16(10):1256. doi: 10.3390/pharmaceutics16101256 (PMC11510673; doi:10.3390/pharmaceutics16101256)
Supplement: Supplementary file 1 [file pharmaceutics-16-01256-s001.zip]

Archive with 1 entries (1 files):
- pharmaceutics-3213953-supplementary.pdf
